# Supplementary material for: Object segmentation controls image reconstruction from natural scenes
Source: PLoS Biol. 2017 Aug 21;15(8):e1002611. doi: 10.1371/journal.pbio.1002611 (PMC5565198; doi:10.1371/journal.pbio.1002611)
Supplement: S1 Data — (ZIP) [file pbio.1002611.s007.zip]

Archive with 9 entries (8 files):
- data_dump/
- data_dump/joined_bsd_subj8.mat
- data_dump/joined_bsd_subj7.mat
- data_dump/joined_bsd_subj6.mat
- data_dump/joined_bsd_subj5.mat
- data_dump/joined_bsd_subj4.mat
- data_dump/joined_bsd_subj3.mat
- data_dump/joined_bsd_subj2.mat
- data_dump/joined_bsd_subj1.mat
