# Supplementary material for: Object segmentation controls image reconstruction from natural scenes
Source: PLoS Biol. 2017 Aug 21;15(8):e1002611. doi: 10.1371/journal.pbio.1002611 (PMC5565198; doi:10.1371/journal.pbio.1002611)
Supplement: S2 Data — (ZIP) [file pbio.1002611.s008.zip]

Archive with 9 entries (8 files):
- figure_data_dump/
- figure_data_dump/neri_fig2_data.mat
- figure_data_dump/neri_fig9_data.mat
- figure_data_dump/neri_fig8_data.mat
- figure_data_dump/neri_fig7_data.mat
- figure_data_dump/neri_fig6_data.mat
- figure_data_dump/neri_fig5_data.mat
- figure_data_dump/neri_fig4_data.mat
- figure_data_dump/neri_fig3_data.mat
